# Supplementary material for: Enteroaggregative Escherichia coli as etiological agent of endemic diarrhea in Spain: A prospective multicenter prevalence study with molecular characterization of isolates
Source: Front Microbiol. 2023 Mar 20;14:1120285. doi: 10.3389/fmicb.2023.1120285 (PMC10100739; doi:10.3389/fmicb.2023.1120285)
Supplement: Supplementary file 1 [file Table_1.xlsx]

## Sheet: Hoja1
Isolate ID	Collection date	Origin	Condition	Disease	Hospitalization	Other DEC pathotypes	Age	Sex	Serogenotype a b	Sequence type c	Phylogroup	Putative virulence genes a	Fimbrial subunit	papA/papC	sfa-focDE d	afa-draBC e	iutA	kpsMII	chuA	fyuA	vat	yfcV	ExPEC/UPEC status f g	Antibiotic resistance genes a	MDR h	Bioproject ID	Accession number
1306	Jun. 2015	Valladolid	Case	D	No	No	2	M	O126:H27	200	B1	ORF3, ORF4, aafA, aafB, aafC, aafD, aaiC, aap, aar, aatA, aggR, astA, capU, cia, fyuA, gad, irp2, lpfA, pet, pic, terC, traT	AAF/II	-	-	-	-	-	-	+	-	-	-	ND	No	PRJNA863489	SAMN30049115
3268	Aug. 2015	Valladolid	Case	D	No	No	1	M	O126:H27	200	B1	ORF3, ORF4, aafA, aafB, aafC, aafD, aaiC, aap, aar, aatA, aggR, astA, capU, fyuA, gad, irp2, lpfA, pet, pic, terC, traT	AAF/II	-	-	-	-	-	-	+	-	-	-	ND	No	PRJNA863489	SAMN30049116
328	Feb. 2016	Valladolid	Case	D	No	No	2	F	O126:H27	200	B1	ORF3, ORF4, aafA, aafB, aafC, aafD, aaiC, aap, aar, aatA, aggR, astA, capU, fyuA, gad, irp2, lpfA, pet, pic, terC, traT	AAF/II	-	-	-	-	-	-	+	-	-	-	ND	No	PRJNA863489	SAMN30049117
3596	Sep. 2015	Valladolid	Case	D	No	No	1	F	O126:H27	200	B1	ORF3, ORF4, aafA, aafB, aafC, aafD, aaiC, aap, aar, aatA, aggR, astA, capU, fyuA, gad, irp2, lpfA, pet, pic, terC, traT	AAF/II	-	-	-	-	-	-	+	-	-	-	ND	No	PRJNA863489	SAMN30049118
4237	Oct. 2015	Valladolid	Case	D	No	No	1	M	O126:H27	200	B1	ORF3, ORF4, aafA, aafB, aafC, aafD, aaiC, aap, aar, aatA, aggR, astA, capU, fyuA, gad, irp2, lpfA, pet, pic, terC, traT	AAF/II	-	-	-	-	-	-	+	-	-	-	aph(3'')-Ib, aph(6)-Id; sul2; blaTEM-1C	Yes	PRJNA863489	SAMN30049119
4658	Oct. 2015	Valladolid	Case	D	No	No	2	M	O126:H27	200	B1	ORF3, ORF4, aafA, aafB, aafC, aafD, aaiC, aap, aar, aatA, aggR, astA, capU, fyuA, gad, irp2, lpfA, pet, pic, terC, traT	AAF/II	-	-	-	-	-	-	+	-	-	-	ND	No	PRJNA863489	SAMN30049120
4968	Nov. 2015	Valladolid	Case	D	No	No	2	M	O126:H27	200	B1	ORF3, ORF4, aafA, aafB, aafC, aafD, aaiC, aap, aar, aatA, aggR, astA, capU, fyuA, gad, irp2, lpfA, pet, pic, terC, traT	AAF/II	-	-	-	-	-	-	+	-	-	-	ND	No	PRJNA863489	SAMN30049121
5274	Nov. 2015	Valladolid	Case	D	No	No	1	M	O126:H27	200	B1	ORF3, ORF4, aafA, aafB, aafC, aafD, aaiC, aap, aar, aatA, aggR, astA, capU, fyuA, gad, irp2, lpfA, pet, pic, terC, traT	AAF/II	-	-	-	-	-	-	+	-	-	-	aph(3'')-Ib, aph(6)-Id; sul2; blaTEM-1C	Yes	PRJNA863489	SAMN30049122
5358	Dec. 2015	Valladolid	Case	D	No	No	1	F	O126:H27	200	B1	ORF3, ORF4, aafA, aafB, aafC, aafD, aaiC, aap, aar, aatA, aggR, astA, capU, fyuA, gad, irp2, lpfA, pet, pic, terC, traT	AAF/II	-	-	-	-	-	-	+	-	-	-	ND	No	PRJNA863489	SAMN30049123
5359	Nov. 2015	Valladolid	Case	D	No	No	1	F	O126:H27	200	B1	ORF3, ORF4, aafA, aafB, aafC, aafD, aaiC, aap, aar, aatA, aggR, astA, capU, fyuA, gad, irp2, lpfA, pet, pic, terC, traT	AAF/II	-	-	-	-	-	-	+	-	-	-	ND	No	PRJNA863489	SAMN30049124
983	Mar. 2016	Valladolid	Case	D	No	No	2	F	O126:H27	200	B1	ORF3, ORF4, aafA, aafB, aafC, aafD, aaiC, aap, aar, aatA, aggR, astA, capU, fyuA, gad, irp2, lpfA, pet, pic, terC, traT	AAF/II	-	-	-	-	-	-	+	-	-	-	ND	No	PRJNA863489	SAMN30049125
127	Jan. 2016	Valladolid	Case	D	No	No	3	M	O99:H4	10	A	ORF3, ORF4, aaiC, aap, aatA, afaD, agg4A, agg4C, agg4D, aggR, capU, fyuA, gad, hra, irp2, mchB, mchC, mchF, mcmA, pic, sepA, terC	AAF/IV	-	-	-	-	-	-	+	-	-	-	ND	No	PRJNA863489	SAMN30049126
1468	Mar. 2016	Valladolid	Case	D	No	No	26	M	O3:H2	10	A	ORF3, ORF4, aaiC, aap, aar, aatA, afaD, aggA, aggC, aggD, aggR, astA, espI, fyuA, gad, iha, irp2, iss, iucC, iutA, kpsE, kpsMII, ompT, papA_fsiA_F16, papC, pic, sat, sitA, terC	AAF/I	+	-	-	+	+	-	+	-	-	ExPEC	ND	No	PRJNA863489	SAMN30049127
1594	Mar. 2016	Valladolid	Case	BD	No	No	8	M	ONT:H33	34	A	aap, aatA, celb, fyuA, gad, iha, irp2, iucC, iutA, terC, traT	none	-	-	-	+	-	-	+	-	-	-	ND	No	PRJNA863489	SAMN30049128
1600	Mar. 2016	Valladolid	Case	D	No	No	0	F	ONT:H33	34	A	aap, aatA, celb, fyuA, gad, iha, irp2, iucC, iutA, terC, traT	none	-	-	-	+	-	-	+	-	-	-	ND	No	PRJNA863489	SAMN30049129
1706	Mar. 2016	Valladolid	Case	D	No	No	0	M	O92:H33	34	A	ORF3, ORF4, aaiC, aap, aar, aatA, afaD, aggA, aggB, aggC, aggD, aggR, fyuA, gad, iha, irp2, iss, iucC, iutA, mchB, mchC, mchF, pic, sat, terC	AAF/I	-	-	-	+	-	-	+	-	-	-	ND	No	PRJNA863489	SAMN30049130
1931	Apr. 2016	Navarra	Case	BD	No	ETEC	32	M	O128:H10	10	A	aap, aatA, astA, fyuA, gad, iha, irp2, iss, iucC, iutA, terC, traT	none	-	-	-	+	-	-	+	-	-	-	mph(A); tet(B); blaTEM-1B	Yes	PRJNA863489	SAMN30049131
2018	Jun. 2015	León	Case	D	No	No	0	UNK	O9:H21	155	B1	aaiC, aap, aar, aatA, aggR, astA, capU, gad, lpfA, pic, sepA, terC, traT	CS22-like	-	-	-	-	-	-	-	-	-	-	blaTEM-1B	No	PRJNA863489	SAMN30049132
2137	Jul. 2015	Cádiz	Case	D	No	aEPEC	1	F	O86:H27	3570	B1	ORF3, ORF4, aaiC, aap, aatA, agg4A, agg4B, agg4C, agg4D, aggR, capU, cia, fyuA, gad, hra, irp2, iucC, iutA, lpfA, mchB, mchC, mchF, mcmA, pic, sat, sepA, terC, traT	AAF/IV	-	-	-	+	-	-	+	-	-	-	ND	No	PRJNA863489	SAMN30049133
226	Jan. 2016	Valladolid	Case	D	No	No	7	F	O55:H21	4213	B1	ORF3, ORF4, aaiC, aap, aatA, afaD, agg4A, agg4C, agg4D, aggR, capU, fyuA, gad, irp2, iucC, iutA, lpfA, pic, sepA, sitA, terC, traT	AAF/IV	-	-	-	+	-	-	+	-	-	-	ND	No	PRJNA863489	SAMN30049134
2302	Jul. 2015	Valladolid	Case	D	No	No	1	M	O3:H2	10	A	ORF3, ORF4, aaiC, aap, aar, aatA, afaD, aggA, aggC, aggD, aggR, astA, espI, fyuA, gad, iha, irp2, iss, iucC, iutA, kpsE, kpsMII, ompT, papA_fsiA_F16, papC, pic, sat, sitA, terC, traT	AAF/I	+	-	-	+	+	-	+	-	-	ExPEC	blaTEM-1B	No	PRJNA863489	SAMN30049135
2357	Jul. 2015	León	Case	D	No	No	2	M	O111:H21	40	B1	ORF3, ORF4, aaiC, aap, aar, aatA, afaD, agg3B, agg3C, agg3D, agg5A, aggR, astA, espI, fyuA, gad, iha, irp2, iss, iucC, iutA, lpfA, ompT, pic, sat, sepA, terC	AAF/V	-	-	-	+	-	-	+	-	-	-	ND	No	PRJNA863489	SAMN30049136
2370	Jul. 2015	Madrid	Case	D	No	No	0	M	O99:H4	10	A	ORF3, ORF4, aaiC, aap, aatA, agg4A, agg4B, agg4C, agg4D, aggR, capU, fyuA, gad, hra, irp2, mchB, mchC, mchF, mcmA, pic, sepA, terC	AAF/IV	-	-	-	-	-	-	+	-	-	-	ND	No	PRJNA863489	SAMN30049137
2570	Jul. 2015	Navarra	Case	BD	No	aEPEC	1	M	O92:H33	34	A	ORF3, ORF4, aaiC, aap, aar, aatA, afaD, aggA, aggB, aggC, aggD, aggR, fyuA, gad, iha, irp2, iss, iucC, iutA, mchB, mchC, mchF, pic, sat, terC	AAF/I	-	-	-	+	-	-	+	-	-	-	ND	No	PRJNA863489	SAMN30049138
2655	Aug. 2015	León	Case	BD	No	No	4	F	ONT:H33	34	A	aap, aatA, celb, cia, cib, fyuA, gad, iha, irp2, iucC, iutA, terC, traT	none	-	-	-	+	-	-	+	-	-	-	ND	No	PRJNA863489	SAMN30049139
2705	Jul. 2015	Cádiz	Case	D	No	No	0	M	O44:H18	2959	D	ORF3, ORF4, aap, aatA, afaD, agg4A, agg4C, agg4D, aggR, air, capU, chuA, eilA, gad, iss, iucC, iutA, kpsE, kpsMII, lpfA, sepA, sitA, terC, traT	AAF/IV	-	-	-	+	+	+	-	-	-	ExPEC	ND	No	PRJNA863489	SAMN30049140
2715	Jul. 2015	Cádiz	Case	D	No	aEPEC	1	M	O126:H27	200	B1	ORF3, ORF4, aafA, aafB, aafC, aafD, aaiC, aap, aar, aatA, aggR, astA, capU, fyuA, gad, irp2, lpfA, pet, pic, terC, traT	AAF/II	-	-	-	-	-	-	+	-	-	-	ND	No	PRJNA863489	SAMN30049141
2908	Aug. 2015	Valladolid	Case	D	No	No	1	F	O111:H21	40	B1	ORF3, ORF4, aaiC, aap, aar, aatA, afaD, agg3B, agg3C, agg3D, agg5A, aggR, astA, espI, fyuA, gad, iha, irp2, iss, iucC, iutA, lpfA, ompT, pic, sat, sepA, terC	AAF/V	-	-	-	+	-	-	+	-	-	-	ND	No	PRJNA863489	SAMN30049142
2919	Aug. 2015	Valladolid	Case	D	No	No	4	M	ONT:H33	34	A	aap, aatA, astA, fyuA, gad, iha, irp2, iss, iucC, iutA, terC, traT	none	-	-	-	+	-	-	+	-	-	-	ND	No	PRJNA863489	SAMN30049143
293	Jan. 2016	Cádiz	Case	D	No	No	2	F	O15:H18	31	D	ORF3, ORF4, aaiC, aap, aar, aatA, afaD, agg3A, agg3B, agg3C, agg3D, aggR, air, chuA, eilA, fyuA, gad, iha, irp2, iss, iucC, iutA, kpsE, kpsMII, lpfA, ompT, papA_F7-2, papC, pic, sat, sitA, terC, traT	AAF/III	+	-	-	+	+	+	+	-	-	ExPEC/UPEC	aadA1; sul1; catA1	Yes	PRJNA863489	SAMN30049144
3007	Aug. 2015	Cádiz	Case	D	No	No	2	M	O126:H27	200	B1	ORF3, ORF4, aafA, aafB, aafC, aafD, aaiC, aap, aar, aatA, aggR, astA, capU, fyuA, gad, irp2, lpfA, pet, pic, terC, traT	AAF/II	-	-	-	-	-	-	+	-	-	-	blaCTX-M-14	No	PRJNA863489	SAMN30049145
3010	Aug. 2015	Cádiz	Case	D	No	No	3	F	O126:H27	200	B1	ORF3, ORF4, aafA, aafB, aafC, aafD, aaiC, aap, aar, aatA, aggR, astA, capU, fyuA, gad, irp2, lpfA, pet, pic, terC, traT	AAF/II	-	-	-	-	-	-	+	-	-	-	ND	No	PRJNA863489	SAMN30049146
3011	Aug. 2015	Cádiz	Case	D	No	No	5	F	O126:H27	200	B1	ORF3, ORF4, aafA, aafB, aafC, aafD, aaiC, aap, aar, aatA, aggR, astA, capU, cia, fyuA, gad, irp2, lpfA, pet, pic, terC, traT	AAF/II	-	-	-	-	-	-	+	-	-	-	ND	No	PRJNA863489	SAMN30049147
3079	Aug. 2015	Valladolid	Case	D	No	aEPEC	0	M	O111:H21	40	B1	ORF3, ORF4, aaiC, aap, aar, aatA, afaD, agg3B, agg3C, agg3D, agg5A, aggR, astA, espI, fyuA, gad, iha, irp2, iss, iucC, iutA, lpfA, ompT, pic, sat, sepA, terC	AAF/V	-	-	-	+	-	-	+	-	-	-	ND	No	PRJNA863489	SAMN30049148
3080	Aug. 2015	Valladolid	Case	D	No	No	1	F	O111:H21	40	B1	ORF3, ORF4, aaiC, aap, aar, aatA, afaD, agg3B, agg3C, agg3D, agg5A, aggR, astA, espI, fyuA, gad, iha, irp2, iss, iucC, iutA, lpfA, ompT, pic, sat, sepA, terC, traT	AAF/V	-	-	-	+	-	-	+	-	-	-	ND	No	PRJNA863489	SAMN30049149
3146	Aug. 2015	Cádiz	Case	D	Yes	No	1	F	O55:H21	4213	B1	ORF3, ORF4, aaiC, aap, aatA, afaD, agg4A, agg4C, agg4D, aggR, capU, fyuA, gad, irp2, iucC, iutA, lpfA, pic, sepA, sitA, terC, traT	AAF/IV	-	-	-	+	-	-	+	-	-	-	ND	No	PRJNA863489	SAMN30049150
3147	Aug. 2015	Cádiz	Case	D	Yes	aEPEC	5	F	O86:H27	3570	B1	ORF3, ORF4, aaiC, aap, aatA, agg4A, agg4B, agg4C, agg4D, aggR, capU, cia, fyuA, gad, hra, irp2, iucC, iutA, lpfA, mchB, mchC, mchF, mcmA, pic, sat, sepA, terC, traT	AAF/IV	-	-	-	+	-	-	+	-	-	-	ND	No	PRJNA863489	SAMN30049151
3150	Aug. 2015	Cádiz	Case	D	No	No	0	M	O111:H21	40	B1	ORF3, ORF4, aaiC, aap, aar, aatA, afaD, agg3B, agg3C, agg3D, agg5A, aggR, astA, espI, fyuA, gad, iha, irp2, iss, iucC, iutA, lpfA, ompT, pic, sat, sepA, terC	AAF/V	-	-	-	+	-	-	+	-	-	-	ND	No	PRJNA863489	SAMN30049152
317	Jan. 2016	Valladolid	Case	D	No	No	4	F	ONT:H33	34	A	aap, aatA, astA, fyuA, gad, iha, irp2, iss, iucC, iutA, terC, traT	none	-	-	-	+	-	-	+	-	-	-	ND	No	PRJNA863489	SAMN30049153
3191	Aug. 2015	León	Case	D	No	No	1	F	O92:H33	34	A	ORF3, ORF4, aaiC, aap, aar, aatA, afaD, aggA, aggB, aggC, aggD, aggR, fyuA, gad, iha, irp2, iss, iucC, iutA, mchB, mchC, mchF, pic, sat, terC	AAF/I	-	-	-	+	-	-	+	-	-	-	qnrB19	No	PRJNA863489	SAMN30049154
326	Jan. 2016	Valladolid	Case	D	No	No	7	F	ONT:H33	34	A	aap, aatA, astA, fyuA, gad, iha, irp2, iss, iucC, iutA, terC, traT	none	-	-	-	+	-	-	+	-	-	-	ND	No	PRJNA863489	SAMN30049155
3269	Aug. 2015	Valladolid	Case	D	No	No	1	F	O92:H33	34	A	ORF3, ORF4, aaiC, aap, aar, aatA, afaD, aggA, aggB, aggC, aggD, aggR, fyuA, gad, iha, irp2, iss, iucC, iutA, mchB, mchC, mchF, pic, sat, terC	AAF/I	-	-	-	+	-	-	+	-	-	-	ND	No	PRJNA863489	SAMN30049156
3426	Aug. 2015	Cádiz	Case	D	No	No	2	M	O55:H21	4213	B1	ORF3, ORF4, aaiC, aap, aar, aatA, afaD, agg4A, agg4C, agg4D, aggR, astA, capU, cia, fyuA, gad, irp2, iucC, iutA, lpfA, pic, sepA, sitA, terC, traT	AAF/IV	-	-	-	+	-	-	+	-	-	-	ND	No	PRJNA863489	SAMN30049157
3470	Sep. 2015	León	Case	D	No	aEPEC	1	F	O91:H25	278	B1	ORF3, ORF4, aaiC, aap, aatA, agg4A, agg4B, agg4C, agg4D, aggR, capU, espI, fyuA, gad, iha, irp2, iutA, lpfA, mchB, mchC, mchF, pic, sat, sepA, terC, traT	AAF/IV	-	-	-	+	-	-	+	-	-	-	ND	No	PRJNA863489	SAMN30049158
3511	Jul. 2016	Navarra	Case	BD	UNK	No	68	M	O111:H21	40	B1	ORF3, ORF4, aaiC, aap, aar, aatA, afaD, agg3B, agg3C, agg3D, agg5A, aggR, astA, espI, fyuA, gad, iha, irp2, iss, iucC, iutA, lpfA, ompT, pic, sat, sepA, terC	AAF/V	-	-	-	+	-	-	+	-	-	-	ND	No	PRJNA863489	SAMN30049159
3645	Sep. 2015	León	Case	D	No	No	3	M	O21:H2	10	A	ORF3, ORF4, aaiC, aap, aar, aatA, afaD, agg3A, agg3B, agg3C, agg3D, aggR, espI, fyuA, gad, iha, irp2, iucC, iutA, kpsE, kpsMII, ompT, pic, terC	AAF/III	-	-	-	+	+	-	+	-	-	ExPEC	mph(A); dfrA14, sul2; blaTEM-1B; aph(3'')-Ib, aph(6)-Id	Yes	PRJNA863489	SAMN30049160
3675	Sep. 2015	Cádiz	Case	BD	No	No	12	F	O92:H33	34	A	ORF3, ORF4, aaiC, aap, aar, aatA, afaD, aggA, aggB, aggC, aggD, aggR, capU, fyuA, gad, irp2, iss, mchB, mchC, mchF, pic, sat, terC	AAF/I	-	-	-	-	-	-	+	-	-	-	aadA1; dfrA1, sul2; tet(A); blaCTX-M-15; mph(A); qnrS1	Yes	PRJNA863489	SAMN30049161
3848	Sep. 2015	Cádiz	Case	D	No	STEC	34	F	O121:H7	1891	B1	ORF3, ORF4, aap, aatA, afaD, agg4A, agg4C, agg4D, aggR, capU, gad, iha, iss, iucC, iutA, lpfA, mchB, mchC, mchF, ompT, sepA, sitA, terC, traT	AAF/IV	-	-	-	+	-	-	-	-	-	-	ND	No	PRJNA863489	SAMN30049162
3850	Sep. 2015	Cádiz	Case	HUS	Yes	No i	3	M	O121:H7	1891	B1	ORF3, ORF4, aap, aatA, afaD, agg4A, agg4C, agg4D, aggR, capU, gad, iha, iss, iucC, iutA, lpfA, mchB, mchC, mchF, ompT, sepA, sitA, terC, traT	AAF/IV	-	-	-	+	-	-	-	-	-	-	ND	No	PRJNA863489	SAMN30049163
3888	Aug. 2016	Navarra	Case	BD	No	No	35	M	O126:H27	200	B1	ORF3, ORF4, aafA, aafB, aafC, aafD, aaiC, aap, aar, aatA, aggR, astA, capU, fyuA, gad, irp2, lpfA, pet, pic, terC, traT	AAF/II	-	-	-	-	-	-	+	-	-	-	ND	No	PRJNA863489	SAMN30049164
391	Jan. 2016	León	Case	D	No	No	1	UNK	O3:H2	10	A	ORF3, ORF4, aaiC, aap, aar, aatA, afaD, aggA, aggC, aggD, aggR, astA, espI, fyuA, gad, iha, irp2, iss, iucC, iutA, kpsE, kpsMII, ompT, papA_fsiA_F16, papC, pic, sat, sitA, terC	AAF/I	+	-	-	+	+	-	+	-	-	ExPEC	ND	No	PRJNA863489	SAMN30049165
3951	Aug. 2016	Navarra	Case	BD	No	aEPEC	2	F	O117:H32	10 j	A	aap, aatA, capU, fyuA, gad, iha, irp2, iucC, iutA, mchB, mchC, mchF, mcmA, terC, traT	none	-	-	-	+	-	-	+	-	-	-	aph(3'')-Ib, aph(6)-Id; dfrA8, sul2; blaTEM-1B; tet(B)	Yes	PRJNA863489	SAMN30049166
4025	Oct. 2015	Madrid	Case	D	No	No	1	F	O99:H4	10	A	ORF3, ORF4, aaiC, aap, aatA, afaD, agg4A, agg4C, agg4D, aggR, capU, cea, fyuA, gad, hra, irp2, mchB, mchC, mchF, mcmA, pic, sepA, terC	AAF/IV	-	-	-	-	-	-	+	-	-	-	ND	No	PRJNA863489	SAMN30049167
4199	Sep. 2015	Cádiz	Case	D	No	No	2	F	O131:H19	10	A	ORF3, ORF4, aaiC, aap, aar, aatA, afaD, aggA, aggB, aggC, aggD, aggR, astA, capU, cea, cia, fyuA, gad, iha, irp2, iss, iutA, mchB, mchC, mchF, neuC, pic, sat, senB, sitA, terC, traT	AAF/I	-	-	-	+	-	-	+	-	-	-	ND	No	PRJNA863489	SAMN30049168
4202	Sep. 2015	Cádiz	Case	D	Yes	No	2	F	O111:H21	40	B1	ORF3, ORF4, aaiC, aap, aar, aatA, afaD, agg3B, agg3C, agg3D, agg5A, aggR, astA, espI, fyuA, gad, iha, irp2, iss, iucC, iutA, lpfA, ompT, pic, sat, sepA, terC, traT	AAF/V	-	-	-	+	-	-	+	-	-	-	ND	No	PRJNA863489	SAMN30049169
4208	Oct. 2015	Cádiz	Case	D	No	No	0	F	O92:H33	34	A	ORF3, ORF4, aaiC, aap, aar, aatA, afaD, agg3B, agg3D, aggA, aggB, aggC, aggD, aggR, astA, fyuA, gad, iha, irp2, iss, iucC, iutA, lpfA, mchB, mchC, mchF, pic, sat, sepA, terC	AAF/I	-	-	-	+	-	-	+	-	-	-	ND	No	PRJNA863489	SAMN30049170
4235	Oct. 2015	Valladolid	Case	D	No	No	1	M	O111:H21	40	B1	ORF3, ORF4, aaiC, aap, aar, aatA, afaD, agg3B, agg3C, agg3D, agg5A, aggR, astA, espI, fyuA, gad, iha, irp2, iss, iucC, iutA, lpfA, ompT, pic, sat, sepA, terC	AAF/V	-	-	-	+	-	-	+	-	-	-	ND	No	PRJNA863489	SAMN30049171
4336	Oct. 2015	Valladolid	Case	D	No	No	7	F	O99:H10	34	A	ORF3, ORF4, aaiC, aap, aar, aatA, afaD, agg3B, agg3C, agg3D, agg5A, aggR, capU, gad, pic, terC, traT	AAF/V	-	-	-	-	-	-	-	-	-	-	aph(3'')-Ib, aph(6)-Id; dfrA17, sul2; blaTEM-1B; tet(A)	Yes	PRJNA863489	SAMN30049172
4346	Oct. 2015	Valladolid	Case	D	No	No	4	M	O111:H21	40	B1	ORF3, ORF4, aaiC, aap, aar, aatA, afaD, agg3C, agg3D, agg5A, aggR, astA, espI, fyuA, gad, iha, irp2, iss, iucC, iutA, lpfA, ompT, pic, sat, sepA, terC	AAF/V	-	-	-	+	-	-	+	-	-	-	ND	No	PRJNA863489	SAMN30049173
4510	Oct. 2015	León	Case	D	No	No	0	M	O111:H21	40	B1	ORF3, ORF4, aap, aar, aatA, afaD, agg3B, agg3C, agg3D, agg5A, aggR, astA, espI, fyuA, gad, iha, irp2, iss, lpfA, ompT, sepA, terC	AAF/V	-	-	-	-	-	-	+	-	-	-	ND	No	PRJNA863489	SAMN30049174
4519	Oct. 2015	Madrid	Case	D	No	aEPEC	1	F	O131:H19	10	A	ORF3, ORF4, aaiC, aap, aar, aatA, afaD, agg3C, agg3D, agg5A, aggA, aggB, aggC, aggD, aggR, astA, capU, cea, cia, espI, fyuA, gad, iha, irp2, iss, iutA, lpfA, mchB, mchC, mchF, neuC, ompT, pic, sat, senB, sepA, sitA, terC, traT	AAF/I, AAF/V	-	-	-	+	-	-	+	-	-	-	ND	No	PRJNA863489	SAMN30049175
4522	Oct. 2015	Madrid	Case	D	No	No	4	F	O111:H21	40	B1	ORF3, ORF4, aap, aar, aatA, afaD, agg3B, agg3C, agg3D, agg5A, aggR, astA, espI, fyuA, gad, iha, irp2, iss, lpfA, ompT, sepA, terC	AAF/V	-	-	-	-	-	-	+	-	-	-	ND	No	PRJNA863489	SAMN30049176
4558	Oct. 2015	Cádiz	Case	D	No	No	1	F	O126:H27	200	B1	ORF3, ORF4, aafA, aafB, aafC, aafD, aaiC, aap, aar, aatA, aggR, astA, capU, fyuA, gad, irp2, lpfA, pet, pic, terC, traT	AAF/II	-	-	-	-	-	-	+	-	-	-	ND	No	PRJNA863489	SAMN30049177
4563	Oct. 2015	Cádiz	Case	D	Yes	No	2	M	O99:H10	34	A	ORF3, ORF4, aaiC, aap, aar, aatA, afaD, agg3B, agg3C, agg3D, agg5A, aggR, capU, gad, pic, terC, traT	AAF/V	-	-	-	-	-	-	-	-	-	-	aph(3'')-Ib, aph(6)-Id; dfrA14, dfrA17, sul2	No	PRJNA863489	SAMN30049178
4571	Oct. 2015	Madrid	Case	D	No	No	1	F	O153:H4	131	B2	ORF3, ORF4, aap, aar, aatA, afaA, afaB, afaC, afaD, agg3B, agg3C, agg3D, agg5A, aggR, chuA, cnf1, fyuA, gad, hra, irp2, iss, iucC, iutA, kpsE, kpsMII_K5, nfaE, ompT, papA_F13, papC, sitA, terC, traT, yfcV	AAF/V	+	-	+	+	+	+	+	-	+	ExPEC/UPEC	dfrA12, sul1; aac(3)-IId, aadA2; mph(A); blaTEM-1B; catA1	Yes	PRJNA863489	SAMN30049179
4660	Nov. 2015	Madrid	Case	D	No	No	3	F	O126:H27	200	B1	ORF3, ORF4, aafA, aafB, aafC, aafD, aaiC, aap, aar, aatA, aggR, astA, capU, fyuA, gad, irp2, lpfA, pet, pic, terC, traT	AAF/II	-	-	-	-	-	-	+	-	-	-	ND	No	PRJNA863489	SAMN30049180
4721	Nov. 2015	Madrid	Case	D	No	No	1	M	O99:H10	34	A	ORF3, ORF4, aaiC, aap, aar, aatA, afaD, agg3B, agg3C, agg3D, agg5A, aggR, astA, capU, cea, gad, pic, terC, traT	AAF/V	-	-	-	-	-	-	-	-	-	-	aph(3'')-Ib, aph(6)-Id; dfrA17, sul2; blaTEM-1B; tet(A)	Yes	PRJNA863489	SAMN30049181
4742	Sep. 2016	Navarra	Case	BD	UNK	No	19	M	O99:H10	34	A	ORF3, ORF4, aaiC, aap, aar, aatA, afaD, agg3B, agg3C, agg3D, agg5A, aggR, capU, gad, pic, terC, traT	AAF/V	-	-	-	-	-	-	-	-	-	-	dfrA17; tet(A)	No	PRJNA863489	SAMN30049182
4745	Nov. 2015	León	Case	D	No	No	2	M	O92:H33	34	A	ORF3, ORF4, aaiC, aap, aar, aatA, afaD, aggA, aggB, aggC, aggD, aggR, fyuA, gad, iha, irp2, iss, iucC, iutA, mchB, mchC, mchF, pic, sat, terC	AAF/I	-	-	-	+	-	-	+	-	-	-	ND	No	PRJNA863489	SAMN30049183
4749	Oct. 2015	León	Case	D	No	ETEC	1	F	O99:H4	10	A	ORF3, ORF4, aaiC, aap, aatA, afaD, agg4A, agg4C, agg4D, aggR, capU, fyuA, gad, hra, irp2, mchB, mchC, mchF, mcmA, pic, sepA, terC	AAF/IV	-	-	-	-	-	-	+	-	-	-	ND	No	PRJNA863489	SAMN30049184
4960	Nov. 2015	Madrid	Case	D	No	No	1	M	O111:H21	40	B1	ORF3, ORF4, aaiC, aap, aar, aatA, afaD, agg3B, agg3C, agg3D, agg5A, aggR, astA, espI, fyuA, gad, iha, irp2, iss, iucC, iutA, lpfA, ompT, pic, sat, sepA, terC	AAF/V	-	-	-	+	-	-	+	-	-	-	ND	No	PRJNA863489	SAMN30049185
4964	Nov. 2015	Valladolid	Case	D	No	No	2	F	O111:H21	40	B1	ORF3, ORF4, aaiC, aap, aar, aatA, afaD, agg3B, agg3C, agg3D, agg5A, aggR, astA, fyuA, gad, irp2, iss, iucC, iutA, lpfA, ompT, pic, sat, sepA, terC, traT	AAF/V	-	-	-	+	-	-	+	-	-	-	aph(3'')-Ib, aph(6)-Id; sul2; blaTEM-1C	Yes	PRJNA863489	SAMN30049186
4965	Nov. 2015	Valladolid	Case	D	No	No	1	F	O111:H21	40	B1	ORF3, ORF4, aaiC, aap, aar, aatA, afaD, agg3B, agg3C, agg3D, agg5A, aggR, astA, espI, fyuA, gad, iha, irp2, iss, iucC, iutA, lpfA, ompT, pic, sat, sepA, terC	AAF/V	-	-	-	+	-	-	+	-	-	-	ND	No	PRJNA863489	SAMN30049187
4995	Oct. 2015	Cádiz	Case	D	No	No	0	F	O44:H18	1380	D	ORF3, ORF4, aaiC, aap, aatA, agg4A, agg4B, agg4C, agg4D, aggR, air, capU, chuA, eilA, gad, kpsE, kpsMII, lpfA, pic, sepA, terC, traT	AAF/IV	-	-	-	-	+	+	-	-	-	-	aph(3'')-Ib, aph(6)-Id; sul2;blaTEM-1C	Yes	PRJNA863489	SAMN30049188
501	Feb. 2016	Madrid	Case	D	No	No	0	M	O44:H18	1380	D	ORF3, ORF4, aaiC, aap, aatA, agg4A, agg4B, agg4C, agg4D, agg4D, aggR, air, capU, chuA, eilA, gad, iss, kpsE, kpsMII, lpfA, pic, sepA, terC, traT	AAF/IV	-	-	-	-	+	+	-	-	-	-	blaTEM-1C	No	PRJNA863489	SAMN30049189
5038	Nov. 2015	Madrid	Case	D	No	No	1	M	O126:H27	200	B1	ORF3, ORF4, aafA, aafB, aafC, aafD, aaiC, aap, aar, aatA, aggR, astA, capU, fyuA, gad, irp2, lpfA, pet, pic, terC, traT	AAF/II	-	-	-	-	-	-	+	-	-	-	ND	No	PRJNA863489	SAMN30049190
5052	Nov. 2015	Madrid	Case	D	No	No	1	M	O99:H10	34	A	ORF3, ORF4, aaiC, aap, aar, aatA, afaD, agg3C, agg3D, agg5A, aggR, capU, cea, fyuA, gad, irp2, iss, pic, terC, traT	AAF/V	-	-	-	-	-	-	+	-	-	-	aph(3'')-Ib, aph(6)-Id; dfrA17, sul2; blaTEM-1B; tet(A)	Yes	PRJNA863489	SAMN30049191
5053	Nov. 2015	Madrid	Case	D	Yes	aEPEC	0	F	O44:H18	1380	D	ORF3, ORF4, aaiC, aap, aatA, agg4A, agg4B, agg4C, agg4D, aggR, air, capU, chuA, eilA, gad, kpsE, kpsMII, lpfA, pic, sepA, terC, traT	AAF/IV	-	-	-	-	+	+	-	-	-	-	aph(3'')-Ib, aph(6)-Id; sul2;blaTEM-1C	Yes	PRJNA863489	SAMN30049192
5125	Nov. 2015	Madrid	Case	D	No	No	1	M	O117:H32	10	A	aap, aatA, capU, fyuA, gad, iha, irp2, iucC, iutA, mchB, mchC, mchF, mcmA, terC, traT	none	-	-	-	+	-	-	+	-	-	-	ND	No	PRJNA863489	SAMN30049193
5169	Nov. 2015	Valladolid	Case	D	No	No	1	F	O55:H21	4213	B1	ORF3, ORF4, aaiC, aap, aatA, afaD, agg4A, agg4C, agg4D, aggR, capU, celb, fyuA, gad, irp2, iucC, iutA, lpfA, pic, sepA, sitA, terC, traT	AAF/IV	-	-	-	+	-	-	+	-	-	-	blaTEM-1C	No	PRJNA863489	SAMN30049194
5183	Nov. 2015	Cádiz	Case	D	No	No	2	M	O153:H2	10	A	ORF3, ORF4, aaiC, aap, aar, aatA, afaA, afaB, afaC, afaD, afaE, aggA, aggC, aggD, aggR, astA, espI, fyuA, gad, iha, irp2, iss, iucC, iutA, kpsE, kpsMII, nfaE, ompT, papA_fsiA_F16, papC, pic, sat, sitA, terC, traT	AAF/I	+	-	+	+	+	-	+	-	-	ExPEC	blaTEM-1D	No	PRJNA863489	SAMN30049195
5187	Nov. 2015	Cádiz	Case	D	No	No	2	F	O175:H27	200	B1	ORF3, ORF4, aafA, aafB, aafC, aafD, aaiC, aap, aar, aatA, aggR, astA, capU, fyuA, gad, hra, iha, irp2, iss, lpfA, mchB, mchC, mchF, pet, pic, terC, traT	AAF/II	-	-	-	-	-	-	+	-	-	-	aph(3'')-Ib, aph(6)-Id; dfrA8, sul2; blaTEM-1B	Yes	PRJNA863489	SAMN30049196
5191	Nov. 2015	Cádiz	Case	D	No	No	1	F	O99:H10	34	A	ORF3, ORF4, aaiC, aap, aar, aatA, afaD, agg3B, agg3C, agg3D, agg5A, aggR, capU, fyuA, gad, irp2, iss, pic, terC, traT	AAF/V	-	-	-	-	-	-	+	-	-	-	aph(3'')-Ib, aph(6)-Id; dfrA17, sul2; blaTEM-1B; tet(A)	Yes	PRJNA863489	SAMN30049197
5241	Nov. 2015	León	Case	D	No	STEC	2	M	O3:H2	10	A	ORF3, ORF4, aaiC, aap, aar, aatA, afaD, agg3A, agg3B, agg3C, agg3D, aggR, astA, capU, espI, fyuA, gad, iha, irp2, iss, kpsE, kpsMII, ompT, pic, terC	AAF/III	-	-	-	-	+	-	+	-	-	-	aadA1, aph(3'')-Ib, aph(6)-Id; dfrA1, sul1, sul2; blaTEM-1B; tet(A); catA1	Yes	PRJNA863489	SAMN30049198
5276	Nov. 2015	Valladolid	Case	D	No	aEPEC	1	M	O111:H21	40	B1	ORF3, ORF4, aaiC, aap, aar, aatA, afaD, agg3B, agg3C, agg3D, agg5A, aggR, astA, espI, fyuA, gad, iha, irp2, iss, iucC, iutA, lpfA, ompT, pic, sat, sepA, terC, traT	AAF/V	-	-	-	+	-	-	+	-	-	-	aph(3'')-Ib, aph(6)-Id; sul2; blaTEM-1C	Yes	PRJNA863489	SAMN30049199
5277	Nov. 2015	Valladolid	Case	D	No	aEPEC	4	M	O111:H21	40	B1	ORF3, ORF4, aaiC, aap, aar, aatA, afaD, agg3B, agg3C, agg3D, agg5A, aggR, astA, espI, fyuA, gad, iha, irp2, iss, iucC, iutA, lpfA, ompT, pic, sat, sepA, terC, traT	AAF/V	-	-	-	+	-	-	+	-	-	-	aph(3'')-Ib, aph(6)-Id; sul2; blaTEM-1C	Yes	PRJNA863489	SAMN30049200
5303	Nov. 2015	Madrid	Case	D	No	aEPEC	1	M	O114:H16	10	A	ORF3, ORF4, aaiC, aap, aar, aatA, afaD, aggA, aggC, aggD, aggR, astA, espI, fyuA, gad, iha, irp2, mchB, mchC, mchF, pic, sat, terC, traT	AAF/I	-	-	-	-	-	-	+	-	-	-	aph(3'')-Ib, aph(6)-Id; dfrA8, sul2; blaTEM-1B; tet(B)	Yes	PRJNA863489	SAMN30049201
5307	Nov. 2015	Madrid	Case	D	No	No	1	F	O92:H33	34	A	ORF3, ORF4, aaiC, aap, aar, aatA, aggA, aggB, aggC, aggD, aggR, fyuA, gad, iha, irp2, iss, iucC, iutA, mchB, mchC, mchF, pic, sat, terC	AAF/I	-	-	-	+	-	-	+	-	-	-	ND	No	PRJNA863489	SAMN30049202
5313	Nov. 2015	León	Case	D	No	No	6	F	O44:H18	1380	D	ORF3, ORF4, aaiC, aap, aatA, agg4A, agg4B, agg4C, agg4D, aggR, air, capU, chuA, eilA, gad, iss, kpsE, kpsMII, lpfA, sepA, terC	AAF/IV	-	-	-	-	+	+	-	-	-	-	ND	No	PRJNA863489	SAMN30049203
5322	Nov. 2015	Madrid	Case	D	No	No	2	M	O44:H18	1380	D	ORF3, ORF4, aaiC, aap, aatA, agg4A, agg4B, agg4C, agg4D, aggR, air, astA, capU, cea, chuA, eilA, gad, iss, kpsE, kpsMII, lpfA, sepA, terC	AAF/IV	-	-	-	-	+	+	-	-	-	-	ND	No	PRJNA863489	SAMN30049204
5553	Nov. 2015	Cádiz	Case	D	Yes	No	0	M	O92:H33	34	A	ORF3, ORF4, aaiC, aap, aar, aatA, aggA, aggB, aggC, aggD, aggR, fyuA, gad, iha, irp2, iss, iucC, iutA, mchB, mchC, mchF, pic, sat, terC, traT	AAF/I	-	-	-	+	-	-	+	-	-	-	aph(3'')-Ib, aph(6)-Id; sul2; blaTEM-1; tet(B)	Yes	PRJNA863489	SAMN30049205
5556	Dec. 2015	Madrid	Case	D	No	No	1	M	O92:H33	34	A	ORF3, ORF4, aaiC, aap, aar, aatA, aggA, aggB, aggC, aggD, aggR, fyuA, gad, iha, irp2, iss, iucC, iutA, mchB, mchC, mchF, pic, sat, terC	AAF/I	-	-	-	+	-	-	+	-	-	-	ND	No	PRJNA863489	SAMN30049206
5737	Dec. 2015	Navarra	Case	BD	No	No	2	F	O44:H18	1380	D	ORF3, ORF4, aaiC, aap, aatA, agg4A, agg4B, agg4C, agg4D, aggR, air, capU, chuA, cia, eilA, gad, iss, kpsE, kpsMII, lpfA, pic, sepA, terC, traT	AAF/IV	-	-	-	-	+	+	-	-	-	-	blaTEM-1A	No	PRJNA863489	SAMN30049207
5753	Dec. 2015	Madrid	Case	D	No	No	1	M	O3:H2	10	A	ORF3, ORF4, aaiC, aap, aar, aatA, afaA, afaB, afaC, afaD, afaE, aggA, aggC, aggD, aggR, astA, espI, fyuA, gad, iha, irp2, iss, iucC, iutA, kpsE, kpsMII, mcbA, nfaE, ompT, papA_fsiA_F16, papC, pic, sat, sitA, terC, traT	AAF/I	+	-	+	+	+	-	+	-	-	ExPEC	blaTEM-1B	No	PRJNA863489	SAMN30049208
5858	Dec. 2015	León	Case	D	No	No	2	M	O126:H27	200	B1	ORF3, ORF4, aafA, aafB, aafC, aafD, aaiC, aap, aar, aatA, aggR, astA, capU, fyuA, gad, irp2, lpfA, pet, pic, terC, traT	AAF/II	-	-	-	-	-	-	+	-	-	-	ND	No	PRJNA863489	SAMN30049209
999	Mar. 2016	Valladolid	Case	D	No	No	2	F	ONT:H33	34	A	aap, aatA, celb, fyuA, gad, iha, irp2, iucC, iutA, terC, traT	none	-	-	-	+	-	-	+	-	-	-	ND	No	PRJNA863489	SAMN30049210
116	Nov. 2016	Madrid	Control	NA	NA	No	1	F	O111:H21	40	B1	ORF3, ORF4, aaiC, aap, aar, aatA, afaD, agg3B, agg3C, agg3D, agg5A, aggR, astA, cea, espI, fyuA, gad, iha, irp2, iss, iucC, iutA, lpfA, ompT, pic, sat, sepA, terC	AAF/V	-	-	-	+	-	-	+	-	-	-	ND	No	PRJNA863489	SAMN30049211
2315	Jul. 2015	Madrid	Case	D	No	STEC	1	F	O126:H27	200	B1	ORF3, ORF4, aafA, aafB, aafC, aafD, aaiC, aap, aar, aatA, aggR, astA, capU, cea, fyuA, gad, irp2, lpfA, pet, pic, terC, traT	AAF/II	-	-	-	-	-	-	+	-	-	-	ND	No	PRJNA863489	SAMN30049212
2704	Aug. 2015	Cádiz	Case	D	No	No	2	M	O44:H18	2959	D	ORF3, ORF4, aap, aatA, afaD, agg4A, agg4C, agg4D, aggR, air, capU, cea, chuA, eilA, gad, iss, iucC, iutA, kpsE, kpsMII, lpfA, sepA, sitA, terC, traT	AAF/IV	-	-	-	+	+	+	-	-	-	ExPEC	ND	No	PRJNA863489	SAMN30049213
29	Aug. 2016	Madrid	Control	NA	NA	No	1	M	O126:H27	200	B1	ORF3, ORF4, aafA, aafB, aafC, aafD, aaiC, aap, aar, aatA, aggR, astA, capU, fyuA, gad, irp2, lpfA, pet, pic, terC, traT	AAF/II	-	-	-	-	-	-	+	-	-	-	ND	No	PRJNA863489	SAMN30049214
30	Aug. 2016	Madrid	Control	NA	NA	No	2	F	O111:H21	40	B1	ORF3, ORF4, aaiC, aap, aar, aatA, afaD, agg3B, agg3C, agg3D, agg5A, aggR, astA, cea, espI, fyuA, gad, iha, irp2, iss, iucC, iutA, lpfA, ompT, pic, sat, sepA, terC, traT	AAF/V	-	-	-	+	-	-	+	-	-	-	ND	No	PRJNA863489	SAMN30049215
3108	Aug. 2015	Madrid	Case	D	No	No	3	M	O111:H21	40	B1	ORF3, ORF4, aaiC, aap, aar, aatA, afaD, agg3C, agg3D, agg5A, aggR, astA, espI, fyuA, gad, iha, irp2, iss, iucC, iutA, lpfA, ompT, pic, sat, sepA, terC	AAF/V	-	-	-	+	-	-	+	-	-	-	ND	No	PRJNA863489	SAMN30049216
3352	Sep. 2015	Madrid	Case	D	No	STEC	1	F	O99:H10	34	A	ORF3, ORF4, aaiC, aap, aar, aatA, afaD, agg3B, agg3C, agg3D, agg5A, aggR, capU, fyuA, gad, iha, irp2, iss, mchB, mchC, mchF, pic, sat, sitA, terC, traT	AAF/V	-	-	-	-	-	-	+	-	-	-	ND	No	PRJNA863489	SAMN30049217
3410	Sep. 2015	Cádiz	Case	D	No	No	1	M	O92:H33	34	A	ORF3, ORF4, aaiC, aap, aar, aatA, afaD, aggA, aggB, aggC, aggD, aggR, capU, fyuA, gad, irp2, iss, mchB, mchC, mchF, pic, sat, terC	AAF/I	-	-	-	-	-	-	+	-	-	-	aadA1; dfrA1, sul2; tet(A); blaCTX-M-15; mph(A); qnrS1	Yes	PRJNA863489	SAMN30049218
3940	Sep. 2015	Madrid	Case	D	No	aEPEC	1	M	O130:H27	31	D	ORF3, ORF4, aaiC, aap, aar, aatA, afaD, aggA, aggB, aggC, aggD, aggR, air, cea, chuA, eilA, fyuA, gad, irp2, iss, kpsE, kpsMII, lpfA, ompT, pic, sitA, terC, traT	AAF/I	-	-	-	-	+	+	+	-	-	UPEC	aac(3)-IIa, aadA1, aadA5; dfrA17, sul1; tet(A); blaTEM-1B; mph(A); catA1	Yes	PRJNA863489	SAMN30049219
4471	Oct. 2015	Madrid	Case	D	No	No	4	M	O55:H21	4213	B1	ORF3, ORF4, aaiC, aap, aatA, afaD, agg4A, agg4C, agg4D, aggR, capU, fyuA, gad, irp2, iucC, iutA, lpfA, pic, sepA, sitA, terC, traT	AAF/IV	-	-	-	+	-	-	+	-	-	-	ND	No	PRJNA863489	SAMN30049220
45	Sep. 2016	Madrid	Control	NA	NA	No	1	M	O92:H33	34	A	ORF3, ORF4, aaiC, aap, aar, aggA, aggB, aggC, aggD, aggR, celb, fyuA, gad, iha, irp2, iss, iucC, iutA, mchB, mchC, mchF, pic, sat, terC, traT	AAF/I	-	-	-	+	-	-	+	-	-	-	ND	No	PRJNA863489	SAMN30049221
5039	Nov. 2015	Madrid	Case	D	No	No	2	F	O92:H33	34	A	ORF3, ORF4, aaiC, aap, aar, aatA, afaD, aggA, aggB, aggC, aggD, aggR, cea, fyuA, gad, iha, irp2, iss, iucC, iutA, mchB, mchC, mchF, pic, sat, terC	AAF/I	-	-	-	+	-	-	+	-	-	-	ND	No	PRJNA863489	SAMN30049222
5050	Nov. 2015	Madrid	Case	D	No	aEPEC	4	F	O111:H21	40	B1	ORF3, ORF4, aaiC, aap, aar, aatA, afaD, agg3B, agg3C, agg3D, agg5A, aggR, astA, espI, fyuA, gad, iha, irp2, iss, iucC, iutA, lpfA, ompT, pic, sat, sepA, terC	AAF/V	-	-	-	+	-	-	+	-	-	-	ND	No	PRJNA863489	SAMN30049223
5332	Nov. 2015	Madrid	Case	D	No	aEPEC	2	F	O92:H33	34	A	ORF3, ORF4, aaiC, aap, aar, aatA, afaD, aggA, aggB, aggC, aggD, aggR, cea, fyuA, gad, iha, irp2, iss, iucC, iutA, mchB, mchC, mchF, pic, sat, terC	AAF/I	-	-	-	+	-	-	+	-	-	-	ND	No	PRJNA863489	SAMN30049224
72	Oct. 2016	Madrid	Control	NA	NA	No	1	M	O92:H33	34	A	ORF3, ORF4, aaiC, aap, aar, aatA, afaD, aggA, aggB, aggC, aggD, aggR, fyuA, gad, iha, irp2, iss, iucC, iutA, mchB, mchC, mchF, pic, sat, terC, traT	AAF/I	-	-	-	+	-	-	+	-	-	-	aph(3'')-Ib, aph(6)-Id; sul2; blaTEM-1C	Yes	PRJNA863489	SAMN30049225
106	Nov. 2016	Madrid	Control	NA	NA	No	1	M	O99:H4	10	A	ORF3, ORF4, aaiC, aap, aatA, agg4A, agg4B, agg4C, agg4D, aggR, astA, capU, cea, fyuA, gad, hra, irp2, mchB, mchC, mchF, mcmA, pic, sepA, terC	AAF/IV	-	-	-	-	-	-	+	-	-	-	ND	No	PRJNA863489	SAMN30049226
114	Nov. 2016	Madrid	Control	NA	NA	No	1	F	O111:H21	40	B1	ORF3, ORF4, aaiC, aap, aar, aatA, afaD, agg3B, agg3C, agg3D, agg5A, aggR, astA, espI, fyuA, gad, iha, irp2, iss, iucC, iutA, lpfA, ompT, pic, sat, sepA, terC, traT	AAF/V	-	-	-	+	-	-	+	-	-	-	blaTEM-1C	No	PRJNA863489	SAMN30049227
119	Nov. 2016	Madrid	Control	NA	NA	No	1	M	O86:H2	10	A	ORF3, ORF4, aaiC, aap, aar, aatA, afaD, agg3A, agg3B, agg3C, agg3D, aggR, astA, cea, espI, fyuA, gad, iha, irp2, iucC, iutA, kpsE, kpsMII, pic, terC, traT	AAF/III	-	-	-	+	+	-	+	-	-	ExPEC	dfrA8, sul2; blaTEM-1B; aph(3'')-Ib, aph(6)-Id; tet(B)	Yes	PRJNA863489	SAMN30049228
71	Oct. 2016	Madrid	Control	NA	NA	No	4	F	O92:H33	34	A	ORF3, ORF4, aaiC, aap, aar, aatA, aggA, aggB, aggC, aggD, aggR, fyuA, gad, iha, irp2, iss, iucC, iutA, mchB, mchC, mchF, pic, sat, terC	AAF/I	-	-	-	+	-	-	+	-	-	-	ND	No	PRJNA863489	SAMN30049229
2120	Jul. 2015	Madrid	Case	BD	No	aEPEC	5	F	ONT:H33	34	A	aap, aatA, cea, epeA, fyuA, gad, iha, irp2, iucC, iutA, terC, traT	none	-	-	-	+	-	-	+	-	-	-	ND	No	PRJNA863489	SAMN30049230
2319	Jul. 2015	Madrid	Case	D	No	No	0	F	O99:H4	10	A	ORF3, ORF4, aaiC, aap, aatA, agg4A, agg4B, agg4C, agg4D, aggR, capU, fyuA, gad, hra, irp2, mchB, mchC, mchF, mcmA, pic, sepA, terC	AAF/IV	-	-	-	-	-	-	+	-	-	-	ND	No	PRJNA863489	SAMN30049231
2332	Apr. 2016	Cádiz	Case	D	Yes	No	5	F	O78:H10	10	A	aaiC, aap, aar, aatA, aggR, astA, fyuA, gad, irp2, pic, sepA, terC, traT	none	-	-	-	-	-	-	+	-	-	-	aph(3')-Ia, aph(3'')-Ib, aph(6)-Id; sul2; blaTEM-1B; catA1	Yes	PRJNA863489	SAMN30049232
3778	Sep. 2015	Madrid	Case	D	No	No	2	F	O92:H33	34	A	ORF3, ORF4, aaiC, aap, aar, aatA, afaD, aggA, aggB, aggC, aggD, aggR, fyuA, gad, iha, irp2, iss, iucC, iutA, mchB, mchC, mchF, pic, sat, terC, traT	AAF/I	-	-	-	+	-	-	+	-	-	-	aph(3'')-Ib, aph(6)-Id; sul2; blaTEM-1C	Yes	PRJNA863489	SAMN30049233
76	Oct. 2016	Madrid	Control	NA	NA	No	0	M	O175:H28	200	B1	ORF3, ORF4, aafA, aafB, aafC, aafD, aaiC, aap, aar, aatA, aggR, astA, capU, fyuA, gad, iha, irp2, lpfA, mchB, mchC, mchF, pet, pic, senB, terC, traT	AAF/II	-	-	-	-	-	-	+	-	-	-	aph(3'')-Ib, aph(6)-Id; dfrA8, sul2; blaTEM-1B	Yes	PRJNA863489	SAMN30049234
Abbreviations: D, mild uncomplicated diarrhea; BD, bloody diarrhea; HUS, post-diarrheal hemolytic-uremic syndrome; UNK, unknown information; DEC, diarrheagenic E. coli; aEPEC, atypical enteropathogenic E. coli; ETEC, enterotoxigenic E. coli; STEC, Shiga toxin-producing E. coli; ExPEC, extraintestinal pathogenic E. coli; UPEC, uropathogenic E. coli.
a The threshold of sequence identity was set to 85% and the percentage of minimum overlapping gene length to 60%.
b When SerotypeFinder did not predict O antigen it was considered not typeable (ONT).
c MLST tool used the seven loci (adk, gyrB, fumC, icd, mdh, purA, and recA) scheme.
d Isolates were considered positive for sfa-focDE if a combination of focC or sfaE and also focI or sfaD was identified by WGS.
e Isolates were considered positive for afa-draBC if a combination of afaB or nfaE and also afaC was identified by WGS.
f EAEC isolates were classified as presumptive ExPEC if positive for ≥2 of the following virulence genes: papA and/or papC (P fimbriae), sfa-focDE (S and F1C fimbriae), afa-draBC (Dr-binding adhesins), iutA (aerobactin siderophore system), and kpsMII (group 2 capsules).
g EAEC isolates were classified as presumptive UPEC if positive for ≥2 of the following genes: chuA (heme uptake), fyuA (yersiniabactin siderophore system), vat (vacuolating toxin), and yfcV (adhesin).
h Isolates were considered multidrug resistant (MDR) if positive for genes conferring resistance to ≥3 antibiotic categories.
i Despite suffering from HUS, the patient repeatedly tested negative for STEC and the only DEC pathotype detected (and isolated) was EAEC.
j Isolate 3951/16 belonged to a novel sequence type (ST), with the nearest ST in the MLST database being ST10, a single locus variant.
