# Supplementary material for: Enteroaggregative Escherichia coli as etiological agent of endemic diarrhea in Spain: A prospective multicenter prevalence study with molecular characterization of isolates
Source: Front Microbiol. 2023 Mar 20;14:1120285. doi: 10.3389/fmicb.2023.1120285 (PMC10100739; doi:10.3389/fmicb.2023.1120285)
Supplement: Supplementary file 2 [file Table_2.xlsx]

## Sheet: Hoja2
Isolate ID	Origin	Serogenotype a	Sequence type b	Phylogroup	Putative virulence genes a	Fimbrial subunit	Bioproject ID	Accession number
317671	UK	O44:H18	2959	D	ORF3, ORF4, aap, aatA, afaD, agg4C, agg4D, aggR, air, capU, chuA, eilA, gad, iss, iucC, iutA, kpsE, kpsMII, lpfA, sepA, sitA, terC, traT	AAF/IV	PRJNA315192	SRR5470347
311409	UK	O55:H21	4213	B1	ORF4, aaiC, aap, aatA, afaD, agg4A, agg4C, agg4D, aggR, capU, fyuA, gad, irp2, iucC, iutA, lpfA, pic, sepA, sitA, terC, traT	AAF/IV	PRJNA315192	SRR5470237
301616	UK	O55:H21	4213	B1	ORF4, aaiC, aap, aatA, afaD, agg4A, agg4C, agg4D, aggR, capU, fyuA, gad, irp2, iucC, iutA, lpfA, pic, sepA, sitA, terC, traT	AAF/IV	PRJNA315192	SRR5470235
298882	UK	O55:H21	4213	B1	ORF4, aaiC, aap, aatA, afaD, agg4A, agg4C, agg4D, aggR, capU, fyuA, gad, irp2, iucC, iutA, lpfA, pic, sepA, sitA, terC, traT	AAF/IV	PRJNA315192	SRR5470161
290601	UK	O55:H21	4213	B1	ORF4, aaiC, aap, aatA, afaD, agg4A, agg4C, agg4D, aggR, capU, fyuA, gad, irp2, iucC, iutA, lpfA, mcbA, pic, sepA, sitA, terC, traT	AAF/IV	PRJNA315192	SRR5024242
295012	UK	O55:H21	4213	B1	ORF4, aaiC, aap, aatA, afaD, agg4A, agg4C, agg4D, aggR, capU, fyuA, gad, irp2, iucC, iutA, lpfA, pic, sepA, sitA, terC, traT	AAF/IV	PRJNA315192	SRR5006351
a The threshold of sequence identity was set to 85% and the percentage of minimum overlapping gene length to 60%.
b MLST tool used the seven loci (adk, gyrB, fumC, icd, mdh, purA, and recA) scheme.
