# Supplementary material for: Enteroaggregative Escherichia coli as etiological agent of endemic diarrhea in Spain: A prospective multicenter prevalence study with molecular characterization of isolates
Source: Front Microbiol. 2023 Mar 20;14:1120285. doi: 10.3389/fmicb.2023.1120285 (PMC10100739; doi:10.3389/fmicb.2023.1120285)
Supplement: Supplementary file 3 [file Table_3.xlsx]

## Sheet: Hoja1
Isolate ID	Origin	Serogenotype a	Sequence type b	Phylogroup	Putative virulence genes a	Fimbrial subunit	papA/papC	sfa-focDE c	afa-draBC d	iutA	kpsMII	chuA	fyuA	vat	yfcV	ExPEC/UPEC status e f	Bioproject ID	Accession number
1468	Spain (Valladolid)	O3:H2	10	A	ORF3, ORF4, aaiC, aap, aar, aatA, afaD, aggA, aggC, aggD, aggR, astA, espI, fyuA, gad, iha, irp2, iss, iucC, iutA, kpsE, kpsMII, ompT, papA_fsiA_F16, papC, pic, sat, sitA, terC	AAF/I	+	-	-	+	+	-	+	-	-	ExPEC	PRJNA863489	SAMN30049127
2302	Spain (Valladolid)	O3:H2	10	A	ORF3, ORF4, aaiC, aap, aar, aatA, afaD, aggA, aggC, aggD, aggR, astA, espI, fyuA, gad, iha, irp2, iss, iucC, iutA, kpsE, kpsMII, ompT, papA_fsiA_F16, papC, pic, sat, sitA, terC, traT	AAF/I	+	-	-	+	+	-	+	-	-	ExPEC	PRJNA863489	SAMN30049135
391	Spain (León)	O3:H2	10	A	ORF3, ORF4, aaiC, aap, aar, aatA, afaD, aggA, aggC, aggD, aggR, astA, espI, fyuA, gad, iha, irp2, iss, iucC, iutA, kpsE, kpsMII, ompT, papA_fsiA_F16, papC, pic, sat, sitA, terC	AAF/I	+	-	-	+	+	-	+	-	-	ExPEC	PRJNA863489	SAMN30049165
5241	Spain (León)	O3:H2	10	A	ORF3, ORF4, aaiC, aap, aar, aatA, afaD, agg3A, agg3B, agg3C, agg3D, aggR, astA, capU, espI, fyuA, gad, iha, irp2, iss, kpsE, kpsMII, ompT, pic, terC	AAF/III	-	-	-	-	+	-	+	-	-	-	PRJNA863489	SAMN30049198
5753	Spain (Madrid)	O3:H2	10	A	ORF3, ORF4, aaiC, aap, aar, aatA, afaA, afaB, afaC, afaD, afaE, aggA, aggC, aggD, aggR, astA, espI, fyuA, gad, iha, irp2, iss, iucC, iutA, kpsE, kpsMII, mcbA, nfaE, ompT, papA_fsiA_F16, papC, pic, sat, sitA, terC, traT	AAF/I	+	-	+	+	+	-	+	-	-	ExPEC	PRJNA863489	SAMN30049208
205710	UK	O3:H2	10	A	ORF3, ORF4, aaiC, aap, aar, aatA, afaD, aggA, aggC, aggD, aggR, astA, capU, fyuA, gad, iha, irp2, iss, iucC, iutA, kpsE, kpsMII, ompT, papA_fsiA_F16, papC, pic, sat, terC, traT	AAF/I	+	-	-	+	+	-	+	-	-	ExPEC	PRJNA315192	SRR3578658
P415V1	Peru	O3:H2	10	A	ORF3, ORF4, aaiC, aap, aar, aatA, afaD, agg3C, agg3D, agg5A, aggR, astA, espI, fyuA, gad, iha, irp2, iss, iucC, iutA, kpsE, kpsMII, ompT, papA_fsiA_F16, papC, pic, sat, terC	AAF/V	+	-	-	+	+	-	+	-	-	ExPEC	PRJNA576592	SAMN13000342
17-2	Chile	O3:H2	10	A	ORF3, ORF4, aaiC, aap, aar, aatA, aggA, aggB, aggC, aggD, aggR, astA, capU, fyuA, gad, iha, irp2, iss, iucC, iutA, kpsE, kpsMII, papA_fsiA_F16, papC, sat, sitA, terC	AAF/I	+	-	-	+	+	-	+	-	-	ExPEC	PRJNA646864	SAMN15567421
287551	UK	O3:H2	10	A	ORF3, ORF4, aaiC, aap, aar, aatA, afaD, agg3A, agg3C, agg3D, aggR, astA, capU, espI, fyuA, gad, iha, irp2, iss, kpsE, kpsMII, ompT, pic, terC	AAF/III	-	-	-	-	+	-	+	-	-	-	PRJNA315192	SRR5024249
Abbreviations: ExPEC, extraintestinal pathogenic E. coli; UPEC, uropathogenic E. coli.
a The threshold of sequence identity was set to 85% and the percentage of minimum overlapping gene length to 60%.
b MLST tool used the seven loci (adk, gyrB, fumC, icd, mdh, purA, and recA) scheme.
c Isolates were considered positive for sfa-focDE if a combination of focC or sfaE and also focI or sfaD was identified by WGS.
d Isolates were considered positive for afa-draBC if a combination of afaB or nfaE and also afaC was identified by WGS.
e EAEC isolates were classified as presumptive ExPEC if positive for ≥2 of the following virulence genes: papA and/or papC (P fimbriae), sfa-focDE (S and F1C fimbriae), afa-draBC (Dr-binding adhesins), iutA (aerobactin siderophore system), and kpsMII (group 2 capsules).
f EAEC isolates were classified as presumptive UPEC if positive for ≥2 of the following genes: chuA (heme uptake), fyuA (yersiniabactin siderophore system), vat (vacuolating toxin), and yfcV (adhesin).
